# Supplementary material for: Technological Advances for Gait and Balance in Normal Pressure Hydrocephalus: A Systematic Review
Source: Bioengineering (Basel). 2025 Jan 30;12(2):135. doi: 10.3390/bioengineering12020135 (PMC11852021; doi:10.3390/bioengineering12020135)
Supplement: Supplementary file 1 [file bioengineering-12-00135-s001.zip]

Archive with 2 entries (2 files):
- Supplementary Material Table S1_revised.pdf
- Supplementary Material Table S2.xlsx
