# Supplementary material for: Technological Advances for Gait and Balance in Normal Pressure Hydrocephalus: A Systematic Review
Source: Bioengineering (Basel). 2025 Jan 30;12(2):135. doi: 10.3390/bioengineering12020135 (PMC11852021; doi:10.3390/bioengineering12020135)
Supplement: Supplementary file 1 [file bioengineering-12-00135-s001.zip › Supplementary Material Table S2.xlsx]

## Sheet: Quality Assessment
QUESTIONS							Reference - Studies on gait	Q1 - aim	Q2 - study design	Q3 - population	Q4 - elegibility	Q5 - sampling	Q6 - justified	Q7 - replication	Q8 - assessor	Q9 - standardization	Q10 - equipment design	Q11 - data handling	Q12 - outcomes	Q13 - comparison	Q14 - accuracy	Q15 - findings	Q16 - statistics	Q17 - limitations	Qtot	Final evaluation
Q1. Were the research objectives or aims clearly stated?						1	Stolze et al., 2000	2	2	2	2	2	0	2	0	2	2	2	2	2	0	2	2	0	26	M
Q2. Was the study design clearly described?						2	Stolze et al., 2001	2	2	2	2	2	0	2	0	2	2	2	2	2	0	2	2	0	26	M
Q3. Was the study population adequately described?						3	Williams et al., 2008	2	2	2	2	2	0	2	0	2	2	2	2	2	0	2	2	1	27	H
Q4. Were the eligibility criteria specified?						4	Allali et al., 2013	2	2	2	2	2	0	2	0	2	2	2	2	2	0	2	2	2	28	H
Q5. Was the sampling methodology appropriately described?						5	Agostini et al., 2015	2	2	2	2	2	0	2	0	2	2	2	2	0	0	2	2	2	26	M
Q6. Was the sample size used justified?						6	Yang et al., 2016	2	2	2	1	1	0	2	1	2	2	2	2	0	0	2	2	0	23	M
Q7. Did the method description enable accurate replication of the measurement procedures?						7	Schniepp et al., 2017	2	2	2	2	2	0	2	0	2	2	2	2	2	0	2	2	2	28	H
Q8. Was the participants’ assessor described (e.g. expertise)?						8	Allali et al., 2017	2	2	2	2	2	0	2	0	2	2	2	2	2	0	2	1	2	27	H
Q9. Was a system for standardizing movement instructions reported?						9	Kitade et al., 2018	2	2	2	2	2	0	2	0	2	2	2	2	2	0	2	2	1	27	H
Q10. Was the equipment design and set up clearly described?						10	Nikaido et al., 2018	2	2	2	2	2	0	1	0	2	2	2	2	0	0	2	2	2	25	M
Q11. Was the signal/data handling described?						11	Panciani et al., 2018	2	2	2	2	2	0	2	0	2	2	2	2	0	0	2	2	0	24	M
Q12. Were the main outcomes measured and the related calculations (if applicable) clearly described?						12	Selge et al., 2018	2	2	2	2	2	0	2	0	2	2	2	2	2	0	2	2	2	28	H
Q13. Was the system compared to an acknowledged gold standard?						13	Bovonsunthonchai et al., 2018	2	2	2	2	2	0	2	0	2	2	2	2	2	0	2	2	2	28	H
Q14. Were measures of reliability/accuracy of the equipment used reported?						14	Song et al., 2019	2	2	2	2	2	0	2	1	2	2	2	2	2	0	2	2	2	29	H
Q15. Were the main findings of the study stated?						15	Yamada et al., 2019	2	2	1	0	1	0	2	0	2	2	2	2	0	0	2	2	0	20	M
Q16. Were the statistical tests appropriate?						16	Nikaido et al., 2019	2	2	2	2	2	0	2	0	2	2	2	2	0	0	2	2	2	26	M
Q17. Were limitations of the study clearly described?						17	Ishikawa et al., 2019	2	2	2	2	2	0	2	0	2	2	2	2	0	0	2	2	2	26	M
						18	Giannini et al., 2019	2	2	2	2	2	0	2	1	2	2	2	2	2	0	2	2	2	29	H
ANSWERS						19	Lim et al., 2019	2	2	2	2	2	0	2	0	2	2	2	2	2	0	2	2	2	28	H
Yes = 2						20	Colella et al., 2019	2	2	2	2	2	0	2	0	2	2	2	2	2	0	2	2	0	26	M
No = 0						21	Bäcklund et al., 2020	2	2	2	2	2	0	2	0	2	2	2	2	2	2	2	2	1	29	H
Not completely = 1						22	Ferrari et al., 2020	2	2	2	2	2	0	2	0	2	2	2	2	0	0	2	2	0	24	M
						23	Wolfsegger et al., 2021	2	2	2	2	2	0	2	0	2	2	2	2	0	0	2	2	2	26	M
QUALITY CLASSIFICATION						24	Morel et al., 2021	2	2	2	2	2	0	1	2	2	2	2	2	2	0	2	2	2	29	H
≥ 27 High						25	He et al., 2021	2	2	2	2	2	0	2	1	2	2	2	2	0	0	2	2	2	27	H
≥20 <27 Medium						26	Hnin et al., 2021	2	2	2	2	2	2	2	1	2	2	2	2	0	0	2	2	2	29	H
<20 Low						27	Yamada et al., 2021	2	2	2	1	2	0	2	1	2	2	2	2	0	0	2	2	2	26	M
						28	Sun et al., 2021	2	2	2	1	1	0	2	1	2	2	2	2	0	0	2	2	2	25	M
						29	Bäcklund et al. 2021	2	2	1	1	1	0	2	0	2	2	2	2	2	2	2	2	0	25	M
						30	Kuruvithadam et al. 2021	2	2	1	0	0	0	1	0	1	2	2	2	0	0	2	2	0	17	L
						31	Gago et al., 2022	2	2	2	2	2	0	2	0	2	2	2	2	0	0	2	2	2	26	M
						32	Ferrari et al., 2022	2	2	2	2	2	2	2	1	2	2	2	2	0	0	2	2	2	29	H
						33	Möhwald et al., 2022	2	2	2	2	2	0	2	0	2	2	2	2	0	0	2	2	2	26	M
						34	Lotan et al., 2022	0	2	1	1	2	0	2	1	1	2	2	2	0	0	2	2	2	22	M
						35	Nikaido et al. 2022	2	2	2	2	2	0	2	0	2	2	2	2	2	0	2	2	2	28	H
						36	Iseki et al., 2023	2	2	1	1	1	0	2	0	2	2	2	2	0	0	2	2	2	23	M
						37	Cakmak et al., 2023	2	2	1	1	1	0	2	0	2	1	2	2	0	0	2	2	1	21	M
						38	Dias et al., 2023	2	2	2	2	2	0	2	0	2	2	2	2	0	0	2	2	2	26	M
						39	Mori et al., 2023	2	2	2	2	2	2	2	0	2	2	2	2	0	0	2	2	0	26	M
						40	Bovonsunthonchai et al., 2024	2	2	2	2	2	0	2	1	2	2	2	2	0	0	2	2	2	27	H
						41	Na et al., 2024	1	2	1	2	2	0	2	0	2	2	2	2	0	0	2	2	2	24	M
							Reference - Studies on balance	Q1 - aim	Q2 - study design	Q3 - population	Q4 - elegibility	Q5 - sampling	Q6 - justified	Q7 - replication	Q8 - assessor	Q9 - standardization	Q10 - equipment design	Q11 - data handling	Q12 - outcomes	Q13 - comparison	Q14 - accuracy	Q15 - findings	Q16 - statistics	Q17 - limitations	Qtot	Final evaluation
						1	Blomsterwall et al., 2000	2	2	2	2	2	0	2	2	2	2	2	2	2	0	2	2	1	29	H
						2	Czerwosz et al., 2009	2	2	1	1	1	0	2	0	2	2	1	2	2	0	2	2	1	23	M
						3	Blomsterwall et al., 2011	2	2	2	1	2	0	2	0	2	2	2	2	2	0	2	2	0	25	M
						4	Szczepek et al., 2012	2	2	2	1	1	0	1	0	1	1	1	2	2	0	2	2	0	20	M
						5	Czerwosz et al., 2013	2	2	1	2	2	0	1	0	1	0	2	2	2	0	2	2	0	21	M
						6	Lundin et al., 2013	2	2	2	2	2	0	2	2	2	2	1	2	2	0	2	2	2	29	H
						7	Abram et al., 2016	2	2	2	2	1	0	2	0	2	2	1	2	2	0	2	2	0	24	M
						8	Bäcklund et al., 2017	2	2	2	2	2	0	2	0	2	2	2	2	1	0	2	2	2	27	H
						9	Nikaido et al., 2018	2	2	2	2	2	0	2	0	2	2	2	2	2	0	2	2	2	28	H
						10	Nikaido et al., 2018	2	2	2	2	2	0	2	0	2	2	2	2	2	0	2	2	2	28	H
						11	Heß et al., 2021	2	2	2	2	2	0	2	0	2	2	2	2	2	0	2	2	1	27	H
						12	Wolfsegger et al., 2021	2	2	2	2	2	0	2	0	2	2	2	2	0	0	2	2	2	26	M
						13	Nikaido et al. 2022	2	2	2	2	2	0	2	0	2	2	2	2	2	0	2	2	2	28	H
						14	Daly et al. 2022	2	2	2	2	2	0	2	1	2	2	2	2	0	0	2	2	2	27	H
						15	Cakmak et al. 2023	2	2	2	1	1	0	1	0	2	2	2	2	0	0	2	2	2	23	M
						16	Park et al. 2024	2	2	2	2	2	0	2	0	2	2	2	2	0	0	2	2	2	26	M
						17	Na et al., 2024	1	2	1	2	2	0	2	0	2	2	2	2	0	0	2	2	2	24	M
